# Supplementary material for: Microplastic Effects on Thrombin–Fibrinogen Clotting Dynamics Measured via Turbidity and Thromboelastography
Source: Biomolecules. 2022 Dec 13;12(12):1864. doi: 10.3390/biom12121864 (PMC9775992; doi:10.3390/biom12121864)
Supplement: Supplementary file 1 [file biomolecules-12-01864-s001.zip]

Archive with 1 entries (1 files):
- biomolecules-2037018-supplementary.pdf
